# Supplementary material for: High-throughput sequencing of IgG B-cell receptors reveals frequent usage of the rearranged IGHV4–28/IGHJ4 gene in primary immune thrombocytopenia
Source: Sci Rep. 2019 Jun 14;9:8645. doi: 10.1038/s41598-019-45264-2 (PMC6570656; doi:10.1038/s41598-019-45264-2)
Supplement: Supplementary file 2 — Supplementary dataset 1 [file 41598_2019_45264_MOESM2_ESM.xlsx]

## Sheet: Sheet1
Clone number	IGHV	IGHD	IGHJ	IGHC	CDR3	ITP											Control
						AHK01G	AHK02G	AHK03G	AHK04G	AHK06G	AHK07G	AHK08G	AHK09G	AHK10G	AHK11G	AHK021G	AHK12G	AHK13G	AHK16G	AHK022G	AHK023G	AHK024G	AHK025G	AHK026G	AHK027G
1	IGHV4-28	x	IGHJ4	IGHG2	CARDMYDCNHVCSGSADYFDQW	6	0	0	0	0	0	0	0	0	0	0	0	0	0	0	0	0	0	0	0
2	IGHV4-28	x	IGHJ4	IGHG2	CAGDVYECNHVCSGSADYFDQW	1	0	0	0	0	0	0	0	0	0	0	0	0	0	0	0	0	0	0	0
3	IGHV4-28	x	IGHJ4	IGHG2	CARAIYDCNHVCSGSADYFEQW	1	0	0	0	0	0	0	0	0	0	0	0	0	0	0	0	0	0	0	0
4	IGHV4-28	x	IGHJ4	IGHG2	CARDMYDWNHVCSGSADYFDQW	1	0	0	0	0	0	0	0	0	0	0	0	0	0	0	0	0	0	0	0
5	IGHV4-28	x	IGHJ4	IGHG2	CERDMYDCNHVCSGSADYFDQW	1	0	0	0	0	0	0	0	0	0	0	0	0	0	0	0	0	0	0	0
6	IGHV4-28	x	IGHJ4	IGHG2	WAAELSHCHHVCSSSAAYFVQW	1	0	0	0	0	0	0	0	0	0	0	0	0	0	0	0	0	0	0	0
7	IGHV4-28	IGHD6-19	IGHJ5	IGHG2	CARVPLTVGSGWYWFDPW	1	0	0	0	0	0	0	0	0	0	0	0	0	0	0	0	0	0	0	0
8	IGHV4-28,IGHV4-61	x	IGHJ4	IGHG1	CARIPPTTGTAHYFDQW	0	17	0	0	0	0	0	0	0	0	0	0	0	0	0	0	0	0	0	0
9	IGHV4-28	x	IGHJ4	IGHG1	CARIPPTTGTAHYFDQW	0	5	0	0	0	0	0	0	0	0	0	0	0	0	0	0	0	0	0	0
10	IGHV4-28	x	IGHJ4	IGHG1	CARIPPTTGTDHYFDQW	0	2	0	0	0	0	0	0	0	0	0	0	0	0	0	0	0	0	0	0
11	IGHV4-28,IGHV4-61	x	IGHJ4	IGHG1	CARIPPTTGTAHYCDQW	0	2	0	0	0	0	0	0	0	0	0	0	0	0	0	0	0	0	0	0
12	IGHV4-28,IGHV4-61,IGHV4-59,IGHV4-4	x	IGHJ4	IGHG1	CARIPPTTGTAHYFDQW	0	2	0	0	0	0	0	0	0	0	0	0	0	0	0	0	0	0	0	0
13	IGHV4-28	x	IGHJ4	IGHG1	CARIHPTTGTAHYFDQW	0	1	0	0	0	0	0	0	0	0	0	0	0	0	0	0	0	0	0	0
14	IGHV4-28	x	IGHJ4	IGHG1	CARIPPKTGTAHYFHQW	0	1	0	0	0	0	0	0	0	0	0	0	0	0	0	0	0	0	0	0
15	IGHV4-28	x	IGHJ4	IGHG1	CARIPPNTGTAHYFDQW	0	1	0	0	0	0	0	0	0	0	0	0	0	0	0	0	0	0	0	0
16	IGHV4-28	x	IGHJ4	IGHG1	CARIPPTTGTAYYFDQW	0	1	0	0	0	0	0	0	0	0	0	0	0	0	0	0	0	0	0	0
17	IGHV4-28	x	IGHJ4	IGHG1	CARIPPTTGTSNYFDQW	0	1	0	0	0	0	0	0	0	0	0	0	0	0	0	0	0	0	0	0
18	IGHV4-28	x	IGHJ4	IGHG1	CARIPPTTGTTHYFDQW	0	1	0	0	0	0	0	0	0	0	0	0	0	0	0	0	0	0	0	0
19	IGHV4-28	x	IGHJ4	IGHG1	CARIPPTTGTVHYFDQW	0	1	0	0	0	0	0	0	0	0	0	0	0	0	0	0	0	0	0	0
20	IGHV4-28	x	IGHJ4	IGHG1	CARSPPTTGKAHYFDQW	0	1	0	0	0	0	0	0	0	0	0	0	0	0	0	0	0	0	0	0
21	IGHV4-28	x	IGHJ5	IGHG1	CARIPPTTGTAHYFDPW	0	1	0	0	0	0	0	0	0	0	0	0	0	0	0	0	0	0	0	0
22	IGHV4-28,IGHV4-61	x	IGHJ4	IGHG1	CARIPPTPGTAHDFDQW	0	1	0	0	0	0	0	0	0	0	0	0	0	0	0	0	0	0	0	0
23	IGHV4-28,IGHV4-61	x	IGHJ4	IGHG1	CARIPPTTGTAHDYDQW	0	1	0	0	0	0	0	0	0	0	0	0	0	0	0	0	0	0	0	0
24	IGHV4-28,IGHV4-61	x	IGHJ4	IGHG1	CARIPPTTGTAHYLDQW	0	1	0	0	0	0	0	0	0	0	0	0	0	0	0	0	0	0	0	0
25	IGHV4-28,IGHV4-61	x	IGHJ4	IGHG1	CARIPPTTGTAHYYDQW	0	1	0	0	0	0	0	0	0	0	0	0	0	0	0	0	0	0	0	0
26	IGHV4-28,IGHV4-61	x	IGHJ4	IGHG1	CARIPPTTGTSHYFDQW	0	1	0	0	0	0	0	0	0	0	0	0	0	0	0	0	0	0	0	0
27	IGHV4-28,IGHV4-61	x	IGHJ4	IGHG1	CARIPPTTWTTHYFDQW	0	1	0	0	0	0	0	0	0	0	0	0	0	0	0	0	0	0	0	0
28	IGHV4-28,IGHV4-61	x	IGHJ4	IGHG1	CARIPTTTGTDHYLDQW	0	1	0	0	0	0	0	0	0	0	0	0	0	0	0	0	0	0	0	0
29	IGHV4-28,IGHV4-61	x	IGHJ4	IGHG1	CARMPPTTGMAHYFDQW	0	1	0	0	0	0	0	0	0	0	0	0	0	0	0	0	0	0	0	0
30	IGHV4-28,IGHV4-61	x	IGHJ4	IGHG1	CARSPPTTGTAHYFDQW	0	1	0	0	0	0	0	0	0	0	0	0	0	0	0	0	0	0	0	0
31	IGHV4-28,IGHV4-61,IGHV4-39	x	IGHJ4	IGHG1	CARIPPTTETAHYFDQW	0	1	0	0	0	0	0	0	0	0	0	0	0	0	0	0	0	0	0	0
32	IGHV4-28,IGHV4-39	x	IGHJ4	IGHG1	CARIPTTTGTANYFEQW	0	1	0	0	0	0	0	0	0	0	0	0	0	0	0	0	0	0	0	0
33	IGHV4-28,IGHV4-59,IGHV4-4	IGHD6-19	IGHJ4	IGHG1	CARKGSGWDGFDFW	0	0	115	0	0	0	0	0	0	0	0	0	0	0	0	0	0	0	0	0
34	IGHV4-28	IGHD6-19	IGHJ4	IGHG1	CARKGSGWDGFDFW	0	0	8	0	0	0	0	0	0	0	0	0	0	0	0	0	0	0	0	0
35	IGHV4-28,IGHV4-59,IGHV4-4,IGHV4-39	IGHD6-19	IGHJ4	IGHG1	CARKGSGWDGFDFW	0	0	6	0	0	0	0	0	0	0	0	0	0	0	0	0	0	0	0	0
36	IGHV4-28,IGHV4-59,IGHV4-4	IGHD6-19	IGHJ4	IGHG2	CARKGSGWDGFDFW	0	0	5	0	0	0	0	0	0	0	0	0	0	0	0	0	0	0	0	0
37	IGHV4-28,IGHV4-59,IGHV4-4	IGHD6-19	IGHJ4	IGHG1	CARKGSGWDGCDFW	0	0	2	0	0	0	0	0	0	0	0	0	0	0	0	0	0	0	0	0
38	IGHV4-28,IGHV4-59,IGHV4-4	x	IGHJ4	IGHG1	CARKGSGWDGFDFW	0	0	2	0	0	0	0	0	0	0	0	0	0	0	0	0	0	0	0	0
39	IGHV4-28,IGHV4-59,IGHV4-4	IGHD6-19	IGHJ4	IGHG1	CARKGSGWDGFAFW	0	0	2	0	0	0	0	0	0	0	0	0	0	0	0	0	0	0	0	0
40	IGHV4-28,IGHV4-59,IGHV4-4	x	IGHJ4	IGHG1	CARKGRGWDGFDFW	0	0	2	0	0	0	0	0	0	0	0	0	0	0	0	0	0	0	0	0
41	IGHV4-28	x	IGHJ4	IGHG1	CARSGLLGPFAEGFYPPGFFDFW	0	0	1	0	0	0	0	0	0	0	0	0	0	0	0	0	0	0	0	0
42	IGHV4-28	x	IGHJ4	IGHG1	CASNETPATSRGVDYW	0	0	1	0	0	0	0	0	0	0	0	0	0	0	0	0	0	0	0	0
43	IGHV4-28	x	IGHJ4	IGHG1	WASIETPATSRGVDYW	0	0	1	0	0	0	0	0	0	0	0	0	0	0	0	0	0	0	0	0
44	IGHV4-28	x	IGHJ4	IGHG3	CAREMDRVNSRTLDYW	0	0	1	0	0	0	0	0	0	0	0	0	0	0	0	0	0	0	0	0
45	IGHV4-28	IGHD3-10	IGHJ5	IGHG1	CTRFVAWFGDLWGSWFDPW	0	0	1	0	0	0	0	0	0	0	0	0	0	0	0	0	0	0	0	0
46	IGHV4-28	x	IGHJ5	IGHG1	CAREPNYTAGFSLQMLSPSW	0	0	1	0	0	0	0	0	0	0	0	0	0	0	0	0	0	0	0	0
47	IGHV4-28	x	IGHJ6	IGHG1	CARLPYGGYYYYDTLDDW	0	0	1	0	0	0	0	0	0	0	0	0	0	0	0	0	0	0	0	0
48	IGHV4-28,IGHV4-34	IGHD6-19	IGHJ4	IGHG1	CARKGSGWDGFDFW	0	0	1	0	0	0	0	0	0	0	0	0	0	0	0	0	0	0	0	0
49	IGHV4-28,IGHV4-59,IGHV4-4	IGHD6-19	IGHJ4	IGHG1	CARKGSGWDGFDCW	0	0	1	0	0	0	0	0	0	0	0	0	0	0	0	0	0	0	0	0
50	IGHV4-28,IGHV4-59,IGHV4-4	IGHD6-19	IGHJ4	IGHG1	CARKGSGWDGLDFW	0	0	1	0	0	0	0	0	0	0	0	0	0	0	0	0	0	0	0	0
51	IGHV4-28,IGHV4-59,IGHV4-4	IGHD6-19	IGHJ4	IGHG1	CARKGSGWDRFDFW	0	0	1	0	0	0	0	0	0	0	0	0	0	0	0	0	0	0	0	0
52	IGHV4-28,IGHV4-59,IGHV4-4	IGHD6-19	IGHJ4	IGHG1	CARKGSGWEGFDYW	0	0	1	0	0	0	0	0	0	0	0	0	0	0	0	0	0	0	0	0
53	IGHV4-28,IGHV4-59,IGHV4-4	IGHD6-19	IGHJ4	IGHG1	CGRKGSGWDGFDFW	0	0	1	0	0	0	0	0	0	0	0	0	0	0	0	0	0	0	0	0
54	IGHV4-28,IGHV4-59,IGHV4-4	IGHD6-19	IGHJ4	IGHG1	CVRKGSGWDGFDFW	0	0	1	0	0	0	0	0	0	0	0	0	0	0	0	0	0	0	0	0
55	IGHV4-28,IGHV4-59,IGHV4-4	x	IGHJ4	IGHG1	CARKGSDWDGFDFW	0	0	1	0	0	0	0	0	0	0	0	0	0	0	0	0	0	0	0	0
56	IGHV4-28,IGHV4-59,IGHV4-4	x	IGHJ4	IGHG1	CARKGSGGDGFDFW	0	0	1	0	0	0	0	0	0	0	0	0	0	0	0	0	0	0	0	0
57	IGHV4-28,IGHV4-59,IGHV4-4	x	IGHJ4	IGHG1	CARKVSGWDGFDFW	0	0	1	0	0	0	0	0	0	0	0	0	0	0	0	0	0	0	0	0
58	IGHV4-28,IGHV4-59,IGHV4-4	IGHD6-19	IGHJ4	IGHG2	CVRKGSGWDGFDFW	0	0	1	0	0	0	0	0	0	0	0	0	0	0	0	0	0	0	0	0
59	IGHV4-28,IGHV4-59,IGHV4-4	x	IGHJ4	IGHG2	CASNETPATSRGVDYW	0	0	1	0	0	0	0	0	0	0	0	0	0	0	0	0	0	0	0	0
60	IGHV4-28,IGHV4-59,IGHV4-4	x	IGHJ4	IGHG2	CASNVTPATSRGVDYW	0	0	1	0	0	0	0	0	0	0	0	0	0	0	0	0	0	0	0	0
61	IGHV4-28,IGHV4-59,IGHV4-4,IGHV4-34	IGHD6-19	IGHJ4	IGHG1	CARKGSGWDGFDSW	0	0	1	0	0	0	0	0	0	0	0	0	0	0	0	0	0	0	0	0
62	IGHV4-28,IGHV4-59,IGHV4-4,IGHV4-39	x	IGHJ4	IGHG2	CASNETPATSRGVDYW	0	0	1	0	0	0	0	0	0	0	0	0	0	0	0	0	0	0	0	0
63	IGHV4-28,IGHV4-59,IGHV4-4,IGHV4-39	IGHD6-19	IGHJ4	IGHG3	CARKGSGWDGFDFW	0	0	1	0	0	0	0	0	0	0	0	0	0	0	0	0	0	0	0	0
64	IGHV4-28	IGHD4-17	IGHJ4	IGHG2	CARGHGDYEFDHW	0	0	0	3	0	0	0	0	0	0	0	0	0	0	0	0	0	0	0	0
65	IGHV4-28	x	IGHJ2	IGHG1	CARAIGAYSDYPRYFDLW	0	0	0	1	0	0	0	0	0	0	0	0	0	0	0	0	0	0	0	0
66	IGHV4-28	x	IGHJ2	IGHG1	GARAIGAYSDYPRYFDLW	0	0	0	1	0	0	0	0	0	0	0	0	0	0	0	0	0	0	0	0
67	IGHV4-28	IGHD6-19	IGHJ4	IGHG1	CARDSSGGSPFDHW	0	0	0	1	0	0	0	0	0	0	0	0	0	0	0	0	0	0	0	0
68	IGHV4-28	x	IGHJ4	IGHG1	GARDSRGGSPFDHW	0	0	0	1	0	0	0	0	0	0	0	0	0	0	0	0	0	0	0	0
69	IGHV4-28	x	IGHJ4	IGHG1	GATASSGGSPFDHW	0	0	0	1	0	0	0	0	0	0	0	0	0	0	0	0	0	0	0	0
70	IGHV4-28	x	IGHJ4	IGHG1	WVRGGSVFFLRGGASYFDHW	0	0	0	1	0	0	0	0	0	0	0	0	0	0	0	0	0	0	0	0
71	IGHV4-28	IGHD3-22	IGHJ5	IGHG1	CAKGLFLKYYDTSGHSGSW	0	0	0	1	0	0	0	0	0	0	0	0	0	0	0	0	0	0	0	0
72	IGHV4-28	IGHD3-22	IGHJ5	IGHG1	CATGLFINYYDNSGHTVSW	0	0	0	1	0	0	0	0	0	0	0	0	0	0	0	0	0	0	0	0
73	IGHV4-28	IGHD3-22	IGHJ5	IGHG1	FARALRLFDSSGYRASRFDPW	0	0	0	1	0	0	0	0	0	0	0	0	0	0	0	0	0	0	0	0
74	IGHV4-28	x	IGHJ5	IGHG1	WAKGLFLNYDETSGQTGSW	0	0	0	1	0	0	0	0	0	0	0	0	0	0	0	0	0	0	0	0
75	IGHV4-28,IGHV4-55,IGHV4-34	IGHD6-19	IGHJ4	IGHG1	FARNSSGGSQFAHW	0	0	0	1	0	0	0	0	0	0	0	0	0	0	0	0	0	0	0	0
76	IGHV4-28	IGHD3-10	IGHJ5	IGHG1	CARRDPTIVRGVFPW	0	0	0	0	3	0	0	0	0	0	0	0	0	0	0	0	0	0	0	0
77	IGHV4-28	x	IGHJ4	IGHG2	CARDEGWEMPYVYW	0	0	0	0	2	0	0	0	0	0	0	0	0	0	0	0	0	0	0	0
78	IGHV4-28	x	IGHJ3	IGHG1	CARGPTGCSSVPADAFDIW	0	0	0	0	1	0	0	0	0	0	0	0	0	0	0	0	0	0	0	0
79	IGHV4-28	x	IGHJ3	IGHG1	CERGPTGYSCVPADAFDIW	0	0	0	0	1	0	0	0	0	0	0	0	0	0	0	0	0	0	0	0
80	IGHV4-28	x	IGHJ3	IGHG2	CARGPTGSSRVPADAFDIW	0	0	0	0	1	0	0	0	0	0	0	0	0	0	0	0	0	0	0	0
81	IGHV4-28	x	IGHJ3	IGHG2	GGSLLCVGRSVDAFDIW	0	0	0	0	1	0	0	0	0	0	0	0	0	0	0	0	0	0	0	0
82	IGHV4-28	IGHD3-22	IGHJ4	IGHG1	CARGGNHYERSGYYRFDYW	0	0	0	0	1	0	0	0	0	0	0	0	0	0	0	0	0	0	0	0
83	IGHV4-28	IGHD3-22	IGHJ4	IGHG1	CARNAPIGPRPNYYESRGQWDNW	0	0	0	0	1	0	0	0	0	0	0	0	0	0	0	0	0	0	0	0
84	IGHV4-28	x	IGHJ4	IGHG1	RTRGCVFRGIYDFDYW	0	0	0	0	1	0	0	0	0	0	0	0	0	0	0	0	0	0	0	0
85	IGHV4-28	IGHD6-19	IGHJ4	IGHG2	CARATGGYSSGWFNYYFDYW	0	0	0	0	1	0	0	0	0	0	0	0	0	0	0	0	0	0	0	0
86	IGHV4-28	x	IGHJ4	IGHG2	CAREEGWEMPYVYW	0	0	0	0	1	0	0	0	0	0	0	0	0	0	0	0	0	0	0	0
87	IGHV4-28	x	IGHJ4	IGHG2	CARSLDDSYSYYDYW	0	0	0	0	1	0	0	0	0	0	0	0	0	0	0	0	0	0	0	0
88	IGHV4-28	IGHD3-10	IGHJ5	IGHG1	WARRDPTIVRGVFPW	0	0	0	0	1	0	0	0	0	0	0	0	0	0	0	0	0	0	0	0
89	IGHV4-28	x	IGHJ5	IGHG1	GERRDPTIVRVVFPW	0	0	0	0	1	0	0	0	0	0	0	0	0	0	0	0	0	0	0	0
90	IGHV4-28	IGHD6-19	IGHJ6	IGHG1	CARAPPRSGWHNAEAGYYSYGMDLW	0	0	0	0	1	0	0	0	0	0	0	0	0	0	0	0	0	0	0	0
91	IGHV4-28,IGHV4-34,IGHV4-31	x	IGHJ3	IGHG1	WAGDSTNTGGDDAFDIW	0	0	0	0	1	0	0	0	0	0	0	0	0	0	0	0	0	0	0	0
92	IGHV4-28,IGHV4-39,IGHV4-30-2	x	IGHJ4	IGHG1	CARNAPIVPRPNEYESRGQWNNW	0	0	0	0	1	0	0	0	0	0	0	0	0	0	0	0	0	0	0	0
93	IGHV4-28,IGHV4-59,IGHV4-4	x	IGHJ3	IGHG2	CARNGKMADAFDIW	0	0	0	0	1	0	0	0	0	0	0	0	0	0	0	0	0	0	0	0
94	IGHV4-28,IGHV4-61,IGHV4-4,IGHV4-30-2	x	IGHJ6	IGHG2	CARGRRYPDVW	0	0	0	0	1	0	0	0	0	0	0	0	0	0	0	0	0	0	0	0
95	IGHV4-28,IGHV4-61,IGHV4-4	x	IGHJ4	IGHG2	CAKKGDGSALGYW	0	0	0	0	0	20	0	0	0	0	0	0	0	0	0	0	0	0	0	0
96	IGHV4-28	x	IGHJ4	IGHG2	CAKKGDGSALGYW	0	0	0	0	0	3	0	0	0	0	0	0	0	0	0	0	0	0	0	0
97	IGHV4-28,IGHV4-61,IGHV4-4	x	IGHJ4	IGHG2	CAKKGDGSARGYW	0	0	0	0	0	2	0	0	0	0	0	0	0	0	0	0	0	0	0	0
98	IGHV4-28,IGHV4-61,IGHV4-4	x	IGHJ4	IGHG2	WAKKGDGSALGYW	0	0	0	0	0	2	0	0	0	0	0	0	0	0	0	0	0	0	0	0
99	IGHV4-28	IGHD6-19	IGHJ4	IGHG2	CERGPEVYCSGLFNYDFDDW	0	0	0	0	0	1	0	0	0	0	0	0	0	0	0	0	0	0	0	0
100	IGHV4-28	x	IGHJ4	IGHG2	CAKKGEGSALGYW	0	0	0	0	0	1	0	0	0	0	0	0	0	0	0	0	0	0	0	0
101	IGHV4-28	x	IGHJ4	IGHG2	CANKGDGWALGYW	0	0	0	0	0	1	0	0	0	0	0	0	0	0	0	0	0	0	0	0
102	IGHV4-28	x	IGHJ4	IGHG2	GEKKGDGSALGYW	0	0	0	0	0	1	0	0	0	0	0	0	0	0	0	0	0	0	0	0
103	IGHV4-28	x	IGHJ4	IGHG2	VAKKGDGSALGYW	0	0	0	0	0	1	0	0	0	0	0	0	0	0	0	0	0	0	0	0
104	IGHV4-28	x	IGHJ4	IGHG2	WAKKGDGSALGYW	0	0	0	0	0	1	0	0	0	0	0	0	0	0	0	0	0	0	0	0
105	IGHV4-28	x	IGHJ4	IGHG2	WEKKGEGSALGYW	0	0	0	0	0	1	0	0	0	0	0	0	0	0	0	0	0	0	0	0
106	IGHV4-28	x	IGHJ5	IGHG2	CAKTGDGSALGSW	0	0	0	0	0	1	0	0	0	0	0	0	0	0	0	0	0	0	0	0
107	IGHV4-28,IGHV4-34,IGHV4-31	x	IGHJ4	IGHG2	CARKGDGSALGYW	0	0	0	0	0	1	0	0	0	0	0	0	0	0	0	0	0	0	0	0
108	IGHV4-28,IGHV4-39	x	IGHJ4	IGHG2	CAKKGDGSALGNW	0	0	0	0	0	1	0	0	0	0	0	0	0	0	0	0	0	0	0	0
109	IGHV4-28,IGHV4-39,IGHV4-31	x	IGHJ4	IGHG2	CAKKGDGSALGYW	0	0	0	0	0	1	0	0	0	0	0	0	0	0	0	0	0	0	0	0
110	IGHV4-28,IGHV4-61,IGHV4-4	x	IGHJ4	IGHG2	CAKKGDGAALGYW	0	0	0	0	0	1	0	0	0	0	0	0	0	0	0	0	0	0	0	0
111	IGHV4-28,IGHV4-61,IGHV4-4	x	IGHJ4	IGHG2	CAKKGDGEALGYW	0	0	0	0	0	1	0	0	0	0	0	0	0	0	0	0	0	0	0	0
112	IGHV4-28,IGHV4-61,IGHV4-4	x	IGHJ4	IGHG2	CAKKGDGSALEYW	0	0	0	0	0	1	0	0	0	0	0	0	0	0	0	0	0	0	0	0
113	IGHV4-28,IGHV4-61,IGHV4-4	x	IGHJ4	IGHG2	CAKKGDGSELGYW	0	0	0	0	0	1	0	0	0	0	0	0	0	0	0	0	0	0	0	0
114	IGHV4-28,IGHV4-61,IGHV4-4	x	IGHJ4	IGHG2	CAKKGDGSTLGYW	0	0	0	0	0	1	0	0	0	0	0	0	0	0	0	0	0	0	0	0
115	IGHV4-28,IGHV4-61,IGHV4-4	x	IGHJ4	IGHG2	CAKKGEGSTLGYW	0	0	0	0	0	1	0	0	0	0	0	0	0	0	0	0	0	0	0	0
116	IGHV4-28,IGHV4-61,IGHV4-4	x	IGHJ4	IGHG2	CAKKVDGSALGYW	0	0	0	0	0	1	0	0	0	0	0	0	0	0	0	0	0	0	0	0
117	IGHV4-28,IGHV4-61,IGHV4-4	x	IGHJ4	IGHG2	CGKKDDGSTMGYW	0	0	0	0	0	1	0	0	0	0	0	0	0	0	0	0	0	0	0	0
118	IGHV4-28,IGHV4-61,IGHV4-4	x	IGHJ4	IGHG2	CPKKGDGSALGYW	0	0	0	0	0	1	0	0	0	0	0	0	0	0	0	0	0	0	0	0
119	IGHV4-28,IGHV4-61,IGHV4-4	x	IGHJ4	IGHG2	CSKNGDGSALGYW	0	0	0	0	0	1	0	0	0	0	0	0	0	0	0	0	0	0	0	0
120	IGHV4-28,IGHV4-61,IGHV4-4	x	IGHJ4	IGHG2	FAKKGDGSALGYW	0	0	0	0	0	1	0	0	0	0	0	0	0	0	0	0	0	0	0	0
121	IGHV4-28,IGHV4-61,IGHV4-4	x	IGHJ4	IGHG2	GAKKGDGSALGYW	0	0	0	0	0	1	0	0	0	0	0	0	0	0	0	0	0	0	0	0
122	IGHV4-28,IGHV4-61,IGHV4-4	x	IGHJ4	IGHG2	GAKKGDGSARGYW	0	0	0	0	0	1	0	0	0	0	0	0	0	0	0	0	0	0	0	0
123	IGHV4-28,IGHV4-61,IGHV4-4	x	IGHJ4	IGHG2	WAKKGEGSALGYW	0	0	0	0	0	1	0	0	0	0	0	0	0	0	0	0	0	0	0	0
124	IGHV4-28,IGHV4-61,IGHV4-4,IGHV4-34	x	IGHJ4	IGHG2	CAEKGDGSALGYW	0	0	0	0	0	1	0	0	0	0	0	0	0	0	0	0	0	0	0	0
125	IGHV4-28,IGHV4-61,IGHV4-4,IGHV4-39	x	IGHJ4	IGHG2	WAKKGDGSALGYW	0	0	0	0	0	1	0	0	0	0	0	0	0	0	0	0	0	0	0	0
126	IGHV4-28	x	IGHJ4	IGHG2	CARGHCRGPNCYSPDFW	0	0	0	0	0	0	3	0	0	0	0	0	0	0	0	0	0	0	0	0
127	IGHV4-28	IGHD4-23	IGHJ4	IGHG1	CTRGNYGGNWPPDFW	0	0	0	0	0	0	2	0	0	0	0	0	0	0	0	0	0	0	0	0
128	IGHV4-28	IGHD3-3,IGHD3-9	IGHJ5,IGHJ4	IGHG1	CAARLLSSYYVGLW	0	0	0	0	0	0	2	0	0	0	0	0	0	0	0	0	0	0	0	0
129	IGHV4-28	x	IGHJ4	IGHG1	CAMSGSSIGWYSPNYW	0	0	0	0	0	0	1	0	0	0	0	0	0	0	0	0	0	0	0	0
130	IGHV4-28	x	IGHJ4	IGHG1	CARGEYFGTADSW	0	0	0	0	0	0	1	0	0	0	0	0	0	0	0	0	0	0	0	0
131	IGHV4-28	x	IGHJ4	IGHG1	CARGHCRGPNCYSPDFW	0	0	0	0	0	0	1	0	0	0	0	0	0	0	0	0	0	0	0	0
132	IGHV4-28	x	IGHJ4	IGHG1	CARGVTARYSDNYYLDSW	0	0	0	0	0	0	1	0	0	0	0	0	0	0	0	0	0	0	0	0
133	IGHV4-28	x	IGHJ4	IGHG1	CARQAGSDLLHTHVDFW	0	0	0	0	0	0	1	0	0	0	0	0	0	0	0	0	0	0	0	0
134	IGHV4-28	x	IGHJ4	IGHG1	FARGHCRGPNCYSPDFW	0	0	0	0	0	0	1	0	0	0	0	0	0	0	0	0	0	0	0	0
135	IGHV4-28	IGHD3-10	IGHJ4	IGHG2	CAREIREPRSGAVRGVLRATYFDSW	0	0	0	0	0	0	1	0	0	0	0	0	0	0	0	0	0	0	0	0
136	IGHV4-28	IGHD3-22	IGHJ4	IGHG2	GARVTTLHYDRGGYWVRYW	0	0	0	0	0	0	1	0	0	0	0	0	0	0	0	0	0	0	0	0
137	IGHV4-28	IGHD4-23	IGHJ4	IGHG2	CTRGNYGGNWPPDCW	0	0	0	0	0	0	1	0	0	0	0	0	0	0	0	0	0	0	0	0
138	IGHV4-28	x	IGHJ4	IGHG2	CARGDGRGPHSYSTDFW	0	0	0	0	0	0	1	0	0	0	0	0	0	0	0	0	0	0	0	0
139	IGHV4-28	x	IGHJ4	IGHG2	CARGHCRGPNCYSPHFW	0	0	0	0	0	0	1	0	0	0	0	0	0	0	0	0	0	0	0	0
140	IGHV4-28	x	IGHJ4	IGHG2	WARGQCRGPNPYSPDFW	0	0	0	0	0	0	1	0	0	0	0	0	0	0	0	0	0	0	0	0
141	IGHV4-28	IGHD3-10	IGHJ4	IGHG3	CARELGEPRRGAVRGGLRATQCDSW	0	0	0	0	0	0	1	0	0	0	0	0	0	0	0	0	0	0	0	0
142	IGHV4-28	x	IGHJ4	IGHG3	CPRGFRTPRLRWPVAYW	0	0	0	0	0	0	1	0	0	0	0	0	0	0	0	0	0	0	0	0
143	IGHV4-28	x	IGHJ4,IGHJ6	IGHG1	CARGEYFGTADSW	0	0	0	0	0	0	1	0	0	0	0	0	0	0	0	0	0	0	0	0
144	IGHV4-28	IGHD3-22	IGHJ5	IGHG1	CANEQGRRVYDSSGNFSPSNWFDPW	0	0	0	0	0	0	1	0	0	0	0	0	0	0	0	0	0	0	0	0
145	IGHV4-28	IGHD3-22	IGHJ5	IGHG1	CASEQVRRVYDSSGNFSPSNWFDPW	0	0	0	0	0	0	1	0	0	0	0	0	0	0	0	0	0	0	0	0
146	IGHV4-28	IGHD3-22	IGHJ5	IGHG1	CASEQVRRVYDSSGNFSPYNWFDPW	0	0	0	0	0	0	1	0	0	0	0	0	0	0	0	0	0	0	0	0
147	IGHV4-28	IGHD3-22	IGHJ5	IGHG1	LASEQVRRVYDSRGNLSPYNWFDPW	0	0	0	0	0	0	1	0	0	0	0	0	0	0	0	0	0	0	0	0
148	IGHV4-28	IGHD3-22	IGHJ5	IGHG1	WASEQVRRVYDSSGKFATDNWFDPW	0	0	0	0	0	0	1	0	0	0	0	0	0	0	0	0	0	0	0	0
149	IGHV4-28	IGHD4-23	IGHJ5	IGHG4	CTRGNYGGNWPPGLW	0	0	0	0	0	0	1	0	0	0	0	0	0	0	0	0	0	0	0	0
150	IGHV4-28	IGHD3-3,IGHD3-9	IGHJ5,IGHJ4	IGHG1	WAARLLSSYYCGLW	0	0	0	0	0	0	1	0	0	0	0	0	0	0	0	0	0	0	0	0
151	IGHV4-28	x	IGHJ5,IGHJ4	IGHG1	WAARLLISYDVGLW	0	0	0	0	0	0	1	0	0	0	0	0	0	0	0	0	0	0	0	0
152	IGHV4-28	IGHD3-3	IGHJ6	IGHG1	CARKLSVFGVADGMDVW	0	0	0	0	0	0	1	0	0	0	0	0	0	0	0	0	0	0	0	0
153	IGHV4-28	x	IGHJ6	IGHG1	WARQLSVFGVDYGRDGW	0	0	0	0	0	0	1	0	0	0	0	0	0	0	0	0	0	0	0	0
154	IGHV4-28	x	IGHJ6	IGHG2	CAGLARLLNWSDVW	0	0	0	0	0	0	1	0	0	0	0	0	0	0	0	0	0	0	0	0
155	IGHV4-28,IGHV4-34	x	IGHJ4	IGHG2	CARGHCRGPNCYSPDFW	0	0	0	0	0	0	1	0	0	0	0	0	0	0	0	0	0	0	0	0
156	IGHV4-28,IGHV4-59,IGHV4-4	IGHD3-3	IGHJ6	IGHG1	CARKLSVFGVAYGMDVW	0	0	0	0	0	0	1	0	0	0	0	0	0	0	0	0	0	0	0	0
157	IGHV4-28,IGHV4-34,IGHV4-31	x	IGHJ3	IGHG1	CARTGKNSWSRPDALDIW	0	0	0	0	0	0	0	4	0	0	0	0	0	0	0	0	0	0	0	0
158	IGHV4-28	x	IGHJ3	IGHG1	CARTGKNSWSRPDALDIW	0	0	0	0	0	0	0	3	0	0	0	0	0	0	0	0	0	0	0	0
159	IGHV4-28	IGHD4-17	IGHJ3	IGHG2	CARGAIYGDYDPNAFDIW	0	0	0	0	0	0	0	2	0	0	0	0	0	0	0	0	0	0	0	0
160	IGHV4-28	IGHD5-12	IGHJ3	IGHG1	CARHGLYSGYDYADFDIW	0	0	0	0	0	0	0	1	0	0	0	0	0	0	0	0	0	0	0	0
161	IGHV4-28	IGHD4-17	IGHJ3	IGHG2	CARGAIYGDYDPDAIDIW	0	0	0	0	0	0	0	1	0	0	0	0	0	0	0	0	0	0	0	0
162	IGHV4-28	IGHD3-3	IGHJ4	IGHG1	CASLTVYGVVSLFDYW	0	0	0	0	0	0	0	1	0	0	0	0	0	0	0	0	0	0	0	0
163	IGHV4-28	x	IGHJ4	IGHG1	CAYAAGCSGGICGKYFDYW	0	0	0	0	0	0	0	1	0	0	0	0	0	0	0	0	0	0	0	0
164	IGHV4-28	IGHD2-2	IGHJ5	IGHG1	CARERLADCSSTPCYGAPFDLW	0	0	0	0	0	0	0	1	0	0	0	0	0	0	0	0	0	0	0	0
165	IGHV4-28	x	IGHJ5	IGHG2	CARHPTGFPNCFGPW	0	0	0	0	0	0	0	1	0	0	0	0	0	0	0	0	0	0	0	0
166	IGHV4-28	x	IGHJ5	IGHG2	CARLPTGFPTWFGPW	0	0	0	0	0	0	0	1	0	0	0	0	0	0	0	0	0	0	0	0
167	IGHV4-28	x	IGHJ5	IGHG2	CARSGRYNDYEGWFDSW	0	0	0	0	0	0	0	1	0	0	0	0	0	0	0	0	0	0	0	0
168	IGHV4-28	x	IGHJ5	IGHG2	WARTGRYNDKEGWFHYW	0	0	0	0	0	0	0	1	0	0	0	0	0	0	0	0	0	0	0	0
169	IGHV4-28	x	IGHJ5,IGHJ4	IGHG2	CARHLHTAGTSGFDFW	0	0	0	0	0	0	0	1	0	0	0	0	0	0	0	0	0	0	0	0
170	IGHV4-28	x	IGHJ6	IGHG1	GVRELPSNYMDVW	0	0	0	0	0	0	0	1	0	0	0	0	0	0	0	0	0	0	0	0
171	IGHV4-28	x	IGHJ6	IGHG2	CVSEKHSNDMDDW	0	0	0	0	0	0	0	1	0	0	0	0	0	0	0	0	0	0	0	0
172	IGHV4-28,IGHV4-55	IGHD2-2	IGHJ5	IGHG1	CARESVAYCSSTTCYGAQFDLW	0	0	0	0	0	0	0	1	0	0	0	0	0	0	0	0	0	0	0	0
173	IGHV4-28,IGHV4-59,IGHV4-4	x	IGHJ3	IGHG1	CARKGKNSWSRPDALDIW	0	0	0	0	0	0	0	1	0	0	0	0	0	0	0	0	0	0	0	0
174	IGHV4-28	IGHD3-10	IGHJ3	IGHG1	CASNDYYGSGSYYVEIFDIW	0	0	0	0	0	0	0	0	1	0	0	0	0	0	0	0	0	0	0	0
175	IGHV4-28	IGHD3-10	IGHJ4	IGHG2	CAREQKIPHYGSGGPQNW	0	0	0	0	0	0	0	0	1	0	0	0	0	0	0	0	0	0	0	0
176	IGHV4-28	IGHD3-3	IGHJ5	IGHG3	CAQGRHNVVSDFGMVIQDSCFDAW	0	0	0	0	0	0	0	0	1	0	0	0	0	0	0	0	0	0	0	0
177	IGHV4-28	x	IGHJ6	IGHG4	GGRSYGRREVFFMDVW	0	0	0	0	0	0	0	0	1	0	0	0	0	0	0	0	0	0	0	0
178	IGHV4-28	x	IGHJ3	IGHG2	CARDAPPRWLPGYW	0	0	0	0	0	0	0	0	0	1	0	0	0	0	0	0	0	0	0	0
179	IGHV4-28	x	IGHJ4	IGHG1	CAGTPGRGGADYW	0	0	0	0	0	0	0	0	0	1	0	0	0	0	0	0	0	0	0	0
180	IGHV4-28	x	IGHJ4	IGHG1	CARTTLSTVTPERLDSW	0	0	0	0	0	0	0	0	0	1	0	0	0	0	0	0	0	0	0	0
181	IGHV4-28	x	IGHJ4	IGHG3	CARTPGRGGADYW	0	0	0	0	0	0	0	0	0	1	0	0	0	0	0	0	0	0	0	0
182	IGHV4-28	IGHD3-10	IGHJ6	IGHG1	CARLSTPNYGSGRYYYSGIDVW	0	0	0	0	0	0	0	0	0	1	0	0	0	0	0	0	0	0	0	0
183	IGHV4-28	x	IGHJ4	IGHG2	CVRQLLRGGGSGNPFAYW	0	0	0	0	0	0	0	0	0	0	1	0	0	0	0	0	0	0	0	0
184	IGHV4-28	IGHD5-12	IGHJ5	IGHG1	CARDGYSGLDSW	0	0	0	0	0	0	0	0	0	0	1	0	0	0	0	0	0	0	0	0
185	IGHV4-28	x	IGHJ6	IGHG3	CARDPRYDSGRNRAYYYYGVDVW	0	0	0	0	0	0	0	0	0	0	1	0	0	0	0	0	0	0	0	0
186	IGHV4-28,IGHV4-59,IGHV4-4,IGHV4-34	IGHD3-10	IGHJ6	IGHG2	CARTGRRFGESMDVW	0	0	0	0	0	0	0	0	0	0	1	0	0	0	0	0	0	0	0	0
187	IGHV4-28	x	IGHJ5	IGHG1	CSRTRSEVTVDFW	0	0	0	0	0	0	0	0	0	0	0	1	0	0	0	0	0	0	0	0
188	IGHV4-28	x	IGHJ1	IGHG1	CARGGVEFRGGMGAEYFQYW	0	0	0	0	0	0	0	0	0	0	0	0	1	0	0	0	0	0	0	0
189	IGHV4-28	IGHD2-2	IGHJ2	IGHG4	CARNEDCNGTSCYRGRYWYFALW	0	0	0	0	0	0	0	0	0	0	0	0	1	0	0	0	0	0	0	0
190	IGHV4-28	x	IGHJ4	IGHG2	CAREASCYRCGGLIDQW	0	0	0	0	0	0	0	0	0	0	0	0	1	0	0	0	0	0	0	0
191	IGHV4-28,IGHV4-59,IGHV4-4,IGHV4-39	IGHD2-2	IGHJ2	IGHG4	CARNEDCNGTSCYRSRYWYFALW	0	0	0	0	0	0	0	0	0	0	0	0	2	0	0	0	0	0	0	0
192	IGHV4-28	IGHD3-16	IGHJ4	IGHG1	CARNYVWGTSRFYFDYW	0	0	0	0	0	0	0	0	0	0	0	0	0	1	0	0	0	0	0	0
193	IGHV4-28	x	IGHJ4	IGHG1	CAREPVELARRGGYFDLW	0	0	0	0	0	0	0	0	0	0	0	0	0	1	0	0	0	0	0	0
194	IGHV4-28	x	IGHJ5	IGHG1	CAGDSGSITWSWFDPW	0	0	0	0	0	0	0	0	0	0	0	0	0	1	0	0	0	0	0	0
195	IGHV4-28	x	IGHJ5	IGHG2	CARVESEWGLNAWGDWVDPW	0	0	0	0	0	0	0	0	0	0	0	0	0	1	0	0	0	0	0	0
196	IGHV4-28,IGHV4-34	IGHD3-16	IGHJ4	IGHG1	CARNYVWGTSRFYFDYW	0	0	0	0	0	0	0	0	0	0	0	0	0	1	0	0	0	0	0	0
197	IGHV4-28,IGHV4-61,IGHV4-59	x	IGHJ2	IGHG2	CAKDVGTVGAPYWSFDLW	0	0	0	0	0	0	0	0	0	0	0	0	0	1	0	0	0	0	0	0
198	IGHV4-28,IGHV4-61,IGHV4-59	IGHD3-10	IGHJ5	IGHG1	CARDRPESTIMVRGPPRWFDPW	0	0	0	0	0	0	0	0	0	0	0	0	0	1	0	0	0	0	0	0
199	IGHV4-28	IGHD2-15	IGHJ6	IGHG2	CARDGGPRCSGGSCLYFMDVW	0	0	0	0	0	0	0	0	0	0	0	0	0	0	1	0	0	0	0	0
200	IGHV4-28,IGHV4-61,IGHV4-30-2	x	IGHJ4	IGHG2	CARDDRLSGHPDYW	0	0	0	0	0	0	0	0	0	0	0	0	0	0	1	0	0	0	0	0
201	IGHV4-28,IGHV4-61,IGHV4-4,IGHV4-30-2	x	IGHJ5	IGHG1	CARDKAMPTVTNNWFDPW	0	0	0	0	0	0	0	0	0	0	0	0	0	0	1	0	0	0	0	0
202	IGHV4-28	IGHD6-13	IGHJ4	IGHG2	CADSSTSWSGGGYW	0	0	0	0	0	0	0	0	0	0	0	0	0	0	0	1	0	0	0	0
203	IGHV4-28	x	IGHJ6	IGHG2	CARDPESVAVPGTFVDYGMDVW	0	0	0	0	0	0	0	0	0	0	0	0	0	0	0	0	1	0	0	0
204	IGHV4-28,IGHV4-61,IGHV4-30-4,IGHV4-30-2	x	IGHJ6	IGHG1	CARGGWGQAHYYTPGSLWDYHYTIDVW	0	0	0	0	0	0	0	0	0	0	0	0	0	0	0	0	1	0	0	0
205	IGHV4-28,IGHV4-61,IGHV4-59	IGHD3-10	IGHJ3	IGHG2	CARDTHYYASGSWEDIFDNW	0	0	0	0	0	0	0	0	0	0	0	0	0	0	0	0	2	0	0	0
206	IGHV4-28	IGHD3-22	IGHJ3	IGHG1	CARDLAMDYYDGSGYAGAIDIW	0	0	0	0	0	0	0	0	0	0	0	0	0	0	0	0	0	1	0	0
207	IGHV4-28	x	IGHJ3	IGHG1	CAREGIVDRLGSFDVW	0	0	0	0	0	0	0	0	0	0	0	0	0	0	0	0	0	1	0	0
208	IGHV4-28	x	IGHJ3	x	CAREGLPHAFDIW	0	0	0	0	0	0	0	0	0	0	0	0	0	0	0	0	0	1	0	0
209	IGHV4-28	IGHD3-3	IGHJ5	IGHG2	CSRVCGPTYSDLWSGYYGWFDPW	0	0	0	0	0	0	0	0	0	0	0	0	0	0	0	0	0	1	0	0
210	IGHV4-28	x	IGHJ6	IGHG1	CTRGIYPGGLDVW	0	0	0	0	0	0	0	0	0	0	0	0	0	0	0	0	0	1	0	0
211	IGHV4-28,IGHV4-34	x	IGHJ2	IGHG1	CARNFDLW	0	0	0	0	0	0	0	0	0	0	0	0	0	0	0	0	0	1	0	0
212	IGHV4-28	x	IGHJ4	IGHG2	CAKDQVGRWLRPLDSW	0	0	0	0	0	0	0	0	0	0	0	0	0	0	0	0	0	0	1	0
213	IGHV4-28	IGHD3-10	IGHJ6	IGHG1	CARNLRSFTSGSDYKDFYYYMDVW	0	0	0	0	0	0	0	0	0	0	0	0	0	0	0	0	0	0	1	0
214	IGHV4-28	x	IGHJ3	IGHG2	CARAVGDGNNKLTAAFHVW	0	0	0	0	0	0	0	0	0	0	0	0	0	0	0	0	0	0	0	1
215	IGHV4-28	IGHD3-16	IGHJ4	IGHG1	CARVAGDYVWGSYHFDNW	0	0	0	0	0	0	0	0	0	0	0	0	0	0	0	0	0	0	0	1
216	IGHV4-28	x	IGHJ5	IGHG1	CAGGPVGRSSYWPLYVGQNWFGPW	0	0	0	0	0	0	0	0	0	0	0	0	0	0	0	0	0	0	0	1
217	IGHV4-28	IGHD3-16	IGHJ4	IGHG2	CARVAGDYVWGSYHFDNW	0	0	0	0	0	0	0	0	0	0	0	0	0	0	0	0	0	0	0	1
218	IGHV4-28	x	IGHJ3	IGHG1	CARAVGDGNNKLTAAFHVW	0	0	0	0	0	0	0	0	0	0	0	0	0	0	0	0	0	0	0	2
219	IGHV4-28,IGHV4-61,IGHV4-30-4,IGHV4-30-2	x	IGHJ3	IGHG1	CARAVGDGNNKLTAAFHVW	0	0	0	0	0	0	0	0	0	0	0	0	0	0	0	0	0	0	0	2
220	IGHV4-28	x	IGHJ5	IGHG1	CARGPVGRSSYWPLYVGQNWFDPW	0	0	0	0	0	0	0	0	0	0	0	0	0	0	0	0	0	0	0	5
